# Supplementary material for: Improved modeling of human vision by incorporating robustness to blur in convolutional neural networks
Source: Nat Commun. 2024 Mar 5;15:1989. doi: 10.1038/s41467-024-45679-0 (PMC10915141; doi:10.1038/s41467-024-45679-0)
Supplement: Supplementary file 4 — Source Data [file 41467_2024_45679_MOESM4_ESM.zip]

Archive with 4 entries (4 files):
- ncomms-example-source-data.xlsx
- __MACOSX/._ncomms-example-source-data.xlsx
- modelvshuman-raw-data.zip
- __MACOSX/._modelvshuman-raw-data.zip
