# Supplementary material for: Improved modeling of human vision by incorporating robustness to blur in convolutional neural networks
Source: Nat Commun. 2024 Mar 5;15:1989. doi: 10.1038/s41467-024-45679-0 (PMC10915141; doi:10.1038/s41467-024-45679-0)
Supplement: Supplementary file 4 — Source Data [file 41467_2024_45679_MOESM4_ESM.zip › ncomms-example-source-data.xlsx]

## Sheet: Figure 2
Figure 2 (correlation)
			Standard											Weak-blur											Strong-blur
			AlexNet	VGG16	VGG19	GoogLeNet	ResNet18	ResNet50	ResNet101	CORnetS				AlexNet	VGG16	VGG19	GoogLeNet	ResNet18	ResNet50	ResNet101	CORnetS				AlexNet	VGG16	VGG19	GoogLeNet	ResNet18	ResNet50	ResNet101	CORnetS
	All	V1	0.2437	0.1993	0.2245	0.2615	0.2399	0.3020	0.3708	0.3194		All	V1	0.3845	0.2966	0.3027	0.3876	0.3879	0.445	0.4484	0.4365		All	V1	0.3965	0.4214	0.4224	0.4799	0.5061	0.5276	0.517	0.5445
		V2	0.3198	0.2740	0.2992	0.3232	0.3050	0.3539	0.4104	0.3782			V2	0.3934	0.3443	0.3542	0.4029	0.3874	0.4611	0.4633	0.4464			V2	0.4023	0.4438	0.4578	0.4921	0.5294	0.5246	0.5251	0.5526
		V3	0.3355	0.2759	0.2902	0.3155	0.2908	0.3494	0.3898	0.3597			V3	0.3949	0.3377	0.3493	0.388	0.3622	0.431	0.4232	0.4113			V3	0.3971	0.4292	0.4421	0.4629	0.4957	0.4832	0.4817	0.5178
		V4	0.2773	0.2204	0.2320	0.2395	0.2554	0.2834	0.3041	0.2732			V4	0.3279	0.2881	0.2828	0.319	0.3094	0.3262	0.3217	0.3143			V4	0.3605	0.3153	0.3193	0.3309	0.3742	0.3356	0.3322	0.3589
		LOT	0.2856	0.2662	0.2748	0.2751	0.2875	0.2765	0.2989	0.2731			LOT	0.3149	0.2999	0.3278	0.3591	0.3639	0.347	0.3803	0.3468			LOT	0.2972	0.3255	0.3216	0.3785	0.3743	0.3403	0.3312	0.3447
		VOT	0.296	0.2829	0.2885	0.2917	0.3062	0.3154	0.3446	0.3102			VOT	0.3347	0.3275	0.3524	0.4055	0.4004	0.388	0.4076	0.388			VOT	0.3278	0.3457	0.3455	0.4094	0.3991	0.3706	0.3523	0.379
			Standard											Weak-blur											Strong-blur
			AlexNet	VGG16	VGG19	GoogLeNet	ResNet18	ResNet50	ResNet101	CORnetS				AlexNet	VGG16	VGG19	GoogLeNet	ResNet18	ResNet50	ResNet101	CORnetS				AlexNet	VGG16	VGG19	GoogLeNet	ResNet18	ResNet50	ResNet101	CORnetS
	Clear	V1	0.7143	0.7028	0.7036	0.5977	0.6025	0.5825	0.5811	0.646		Clear	V1	0.6925	0.7822	0.803	0.625	0.6347	0.5897	0.597	0.6438		Clear	V1	0.7513	0.7804	0.7842	0.678	0.7059	0.6849	0.6933	0.7279
		V2	0.5737	0.6369	0.6236	0.586	0.5652	0.537	0.5253	0.5766			V2	0.6046	0.6893	0.6934	0.524	0.5759	0.5164	0.5424	0.5745			V2	0.7427	0.7	0.6992	0.5756	0.6505	0.6008	0.6075	0.6586
		V3	0.5039	0.4803	0.495	0.4358	0.4225	0.4057	0.3587	0.4744			V3	0.5136	0.529	0.5324	0.4194	0.4278	0.3876	0.3703	0.4124			V3	0.5588	0.5222	0.5218	0.4875	0.4765	0.4434	0.4406	0.4732
		V4	0.3087	0.2891	0.3503	0.3102	0.2772	0.1961	0.2833	0.1731			V4	0.2572	0.3011	0.3211	0.2353	0.253	0.2653	0.2495	0.1528			V4	0.2606	0.371	0.3771	0.3224	0.392	0.3073	0.2904	0.2124
		LOT	0.3816	0.3375	0.4213	0.2521	0.3925	0.2687	0.3657	0.2916			LOT	0.3981	0.502	0.4231	0.2527	0.3066	0.2574	0.3065	0.1857			LOT	0.3413	0.4806	0.3916	0.3794	0.3884	0.3219	0.3032	0.157
		VOT	0.4217	0.4067	0.4592	0.3065	0.404	0.2976	0.4322	0.3097			VOT	0.457	0.5377	0.509	0.341	0.3575	0.3428	0.3621	0.256			VOT	0.4165	0.5755	0.5033	0.4927	0.4601	0.3894	0.3499	0.1979
			Standard											Weak-blur											Strong-blur
			AlexNet	VGG16	VGG19	GoogLeNet	ResNet18	ResNet50	ResNet101	CORnetS				AlexNet	VGG16	VGG19	GoogLeNet	ResNet18	ResNet50	ResNet101	CORnetS				AlexNet	VGG16	VGG19	GoogLeNet	ResNet18	ResNet50	ResNet101	CORnetS
	High-pass filtered	V1	0.6068	0.625	0.6315	0.5849	0.5565	0.5551	0.5492	0.5933		High-pass filtered	V1	0.6052	0.64	0.6512	0.5735	0.5987	0.5622	0.5731	0.5849		High-pass filtered	V1	0.6428	0.6563	0.6563	0.6076	0.631	0.6177	0.6269	0.6245
		V2	0.5714	0.5828	0.5824	0.5422	0.5397	0.519	0.5201	0.5605			V2	0.5895	0.6216	0.6087	0.5488	0.5469	0.5669	0.5649	0.5747			V2	0.6546	0.636	0.6599	0.5906	0.6186	0.5945	0.6128	0.6101
		V3	0.4682	0.4531	0.4556	0.4685	0.4333	0.4487	0.4537	0.4675			V3	0.4676	0.4576	0.4746	0.4544	0.4511	0.4647	0.4592	0.4569			V3	0.4873	0.5123	0.4992	0.5223	0.4968	0.498	0.4966	0.4702
		V4	0.2347	0.0787	0.0786	0.215	0.1011	0.1243	0.2463	0.155			V4	0.1925	0.1857	0.1141	0.3815	0.1723	0.2728	0.1526	0.1795			V4	0.3247	0.3498	0.3255	0.3681	0.1817	0.1996	0.3168	0.2593
		LOT	0.3251	0.1649	0.1586	0.3147	0.1912	0.1813	0.2274	0.1954			LOT	0.19	0.2069	0.1624	0.3975	0.2509	0.338	0.1795	0.1783			LOT	0.2212	0.2572	0.2418	0.3507	0.2656	0.1114	0.214	0.1321
		VOT	0.4047	0.3407	0.3395	0.4884	0.3549	0.368	0.3967	0.3945			VOT	0.378	0.4324	0.3616	0.6013	0.4242	0.4675	0.3403	0.3968			VOT	0.4821	0.4487	0.4835	0.4324	0.4227	0.2412	0.3592	0.3042
			Standard											Weak-blur											Strong-blur
			AlexNet	VGG16	VGG19	GoogLeNet	ResNet18	ResNet50	ResNet101	CORnetS				AlexNet	VGG16	VGG19	GoogLeNet	ResNet18	ResNet50	ResNet101	CORnetS				AlexNet	VGG16	VGG19	GoogLeNet	ResNet18	ResNet50	ResNet101	CORnetS
	Low-pass filtered	V1	0.6253	0.7185	0.6482	0.6307	0.6692	0.6634	0.6594	0.666		Low-pass filtered	V1	0.5016	0.696	0.753	0.5976	0.5886	0.6206	0.5983	0.594		Low-pass filtered	V1	0.5649	0.7198	0.719	0.6526	0.6319	0.6405	0.6965	0.6434
		V2	0.5397	0.6891	0.6757	0.5813	0.6229	0.6421	0.6369	0.6048			V2	0.5334	0.6534	0.6852	0.6006	0.5703	0.6022	0.5744	0.5686			V2	0.5983	0.6455	0.6729	0.5837	0.5873	0.5995	0.6293	0.5891
		V3	0.5329	0.6744	0.6089	0.6058	0.5987	0.652	0.5921	0.5989			V3	0.5255	0.6697	0.6766	0.5517	0.563	0.5927	0.5618	0.5339			V3	0.5532	0.6483	0.6513	0.5709	0.6095	0.6079	0.6605	0.5683
		V4	0.3208	0.3756	0.3807	0.5742	0.4594	0.2718	0.2924	0.3796			V4	0.3437	0.401	0.3113	0.3514	0.3049	0.2793	0.3153	0.3059			V4	0.2441	0.3557	0.3782	0.3911	0.3725	0.3103	0.336	0.3005
		LOT	0.278	0.3924	0.4411	0.3729	0.3829	0.3032	0.3943	0.3334			LOT	0.3196	0.3694	0.3024	0.3362	0.3287	0.2813	0.3187	0.2384			LOT	0.2956	0.3127	0.4518	0.3467	0.3569	0.3424	0.2834	0.4403
		VOT	0.2962	0.4314	0.4602	0.526	0.5199	0.2788	0.4327	0.406			VOT	0.4842	0.4616	0.3187	0.3798	0.3999	0.3913	0.379	0.225			VOT	0.352	0.3645	0.5175	0.4712	0.5004	0.419	0.3017	0.4597
Figure 2 (p values)
			Weak-blur versus Standard	Strong-blur versus Standard
	All	V1	9e-06	2e-06
		V2	8e-06	2e-05
		V3	6e-06	0.0001
		V4	0.0001	0.0001
		LOT	0.0001	0.0008
		VOT	0.0001	0.0016
	Clear	V1	0.1167	2e-07
		V2	0.4664	0.0082
		V3	0.9177	0.0012
		V4	0.2393	0.0685
		LOT	0.839	0.7637
		VOT	0.5476	0.2901
	High-pass filtered	V1	0.0689	0.0001
		V2	0.0061	2e-05
		V3	0.3012	0.0006
		V4	0.1445	0.0019
		LOT	0.55	0.9075
		VOT	0.124	0.7677
	Low-pass filtered	V1	0.2432	0.3259
		V2	0.0594	0.3573
		V3	0.1865	0.6253
		V4	0.1736	0.1493
		LOT	0.0313	0.5473
		VOT	0.4271	0.943

## Sheet: Figure 3A
Figure 3A (correlation)
		Standard										Weak-blur										Strong-blur
		AlexNet	VGG16	VGG19	GoogLeNet	ResNet18	ResNet50	ResNet101	CORnetS			AlexNet	VGG16	VGG19	GoogLeNet	ResNet18	ResNet50	ResNet101	CORnetS			AlexNet	VGG16	VGG19	GoogLeNet	ResNet18	ResNet50	ResNet101	CORnetS
	V1	0.2355	0.1751	0.1749	0.1937	0.2039	0.2043	0.1931	0.2111		V1	0.1933	0.2007	0.1915	0.1956	0.1877	0.2021	0.2156	0.2222		V1	0.2307	0.2442	0.2334	0.214	0.2265	0.2277	0.234	0.2429
	V2	0.2406	0.2461	0.2537	0.2701	0.2447	0.2891	0.3059	0.2863		V2	0.3052	0.2834	0.2747	0.2733	0.2605	0.2978	0.3147	0.2975		V2	0.3257	0.2797	0.306	0.2902	0.279	0.3199	0.3281	0.3231
	V4	0.3556	0.4424	0.4312	0.4494	0.4282	0.4677	0.4763	0.4525		V4	0.4032	0.4716	0.467	0.4544	0.4276	0.4656	0.4641	0.4439		V4	0.3951	0.4293	0.4474	0.4322	0.4256	0.4527	0.4443	0.4372
	IT	0.4263	0.4761	0.4702	0.4799	0.4978	0.4782	0.4657	0.4695		IT	0.4567	0.4881	0.4871	0.4824	0.4951	0.477	0.4601	0.4844		IT	0.4261	0.4798	0.471	0.4952	0.5064	0.4856	0.4515	0.4856
Figure 3A (p values)
		Weak-blur versus Standard	Strong-blur versus Standard
	V1	0.8027	0.0054
	V2	0.0208	0.0011
	V4	0.1848	0.5143
	IT	0.0919	0.2076

## Sheet: Figure 3B
Figure 3B (correlation)
		Standard										Weak-blur										Strong-blur
		AlexNet	VGG16	VGG19	GoogLeNet	ResNet18	ResNet50	ResNet101	CORnetS			AlexNet	VGG16	VGG19	GoogLeNet	ResNet18	ResNet50	ResNet101	CORnetS			AlexNet	VGG16	VGG19	GoogLeNet	ResNet18	ResNet50	ResNet101	CORnetS
	V1	0.4704	0.4709	0.4597	0.4776	0.4771	0.4949	0.5011	0.4973		V1	0.4789	0.4774	0.4808	0.4814	0.4833	0.5055	0.5091	0.5024		V1	0.482	0.4926	0.4956	0.4907	0.4925	0.5074	0.5093	0.5017
Figure 3B (p values)
		Weak-blur versus Standard	Strong-blur versus Standard
	V1	0.0024	0.0027

## Sheet: Figure 4A
Figure 4A
		Standard										Weak-blur										Strong-blur
		AlexNet	VGG16	VGG19	GoogLeNet	ResNet18	ResNet50	ResNet101	CORnetS			AlexNet	VGG16	VGG19	GoogLeNet	ResNet18	ResNet50	ResNet101	CORnetS			AlexNet	VGG16	VGG19	GoogLeNet	ResNet18	ResNet50	ResNet101	CORnetS
	Preferred s.f. (low to high layers)	44.03	69.09	68.67	62.44	56.63	55.37	49.49	70.49		Preferred s.f. (low to high layers)	33.81	70.77	70.14	51.73	47.53	44.8	34.37	50.33		Preferred s.f. (low to high layers)	20.58	44.8	50.61	35.56	33.28	33.11	32.5161	29.61
		65.45	62.37	65.31	75.81	61.88	71.785	75.4425	52.955			48.8367	63.77	68.88	66.29	59.01	59.465	49.5075	45.71			25.41	48.44	50.68	42.21	32.62	37.5725	35.7175	24.535
		47.2096	85.61	90.3	51.1233	75.11	76.265	80.4125	49.63			43.12	77.7	84.945	40.7633	57.33	57.9775	54.3725	39.27			24.5933	44.5531	45.71	44.73	29.82	36.995	32.865	24.255
		50.8914	51.555	53.48	56.77	51.975	73.99	81.3225	36.6275			43.9216	51.485	51.03	44.695	42.07	63.07	53.165	33.1625			26.775	46.025	46.69	43.19	24.045	39.0075	32.655	36.0675
		37.7198	81.3575	85.785	46.4707	53.795	69.545	69.8425	36.3125			31.7975	64.4525	63.56	35.364	44.31	52.0363	46.2787	32.235			30.7888	38.395	40.0225	41.076	26.355	35.2713	34.7463	39.1825
			57.575	65.17	54.5594	40.0225	66.2462	71.2687	36.155				59.6925	59.7625	37.2863	36.3125	55.1075	45.185	34.3525				39.3575	41.0025	37.4475	34.195	37.7737	34.7463	37.6075
			49.21	65.8525	56.1225	39.6025	69.685	72.52	41.3				49.7	57.295	37.9225	47.215	55.1425	44.6425	37.1525				31.2375	37.0475	34.4838	37.1875	39.2787	37.2575	39.865
			53.4362	45.0975	51.2137	51.52	68.1362	74.7425	48.3262				55.475	42.8675	43.715	49.5337	57.9688	43.4875	36.2075				27.3175	32.27	34.8688	37.8	40.7925	39.1125	40.2587
			52.0679	57.3912	42.9418	59.78	57.6838	65.4937	51.6512				40.5304	52.395	36.663	56.7262	42.7875	39.6149	30.3538				29.5715	29.8988	35.3903	40.2675	36.9469	38.92	32.6375
			42.8267	54.286	50.3636		59.1631	68.1144					39.1142	44.5987	42.1562		44.9794	42.1969					32.69	27.2913	43.4215		36.9862	44.6906
			58.0825	54.9699	53.0052		61.1494	69.0944					41.6412	38.9812	42.443		48.6894	40.5825					25.9	28.0088	40.0294		36.6756	44.6556
			57.5636	49.1124	46.9219		63.2669	72.1612					40.7925	37.9487	39.1519		45.4737	40.9062					27.475	27.5638	40.6262		36.7544	48.1031
			45.7648	60.4975			61.5737	63.9056					43.4334	45.0635			47.565	40.285					37.9131	24.2025			37.6819	47.6831
				62.4995			56.2231	68.5256						47.6087			44.03	40.8056						26.25			38.3731	46.2088
				61.845			47.3003	67.3356						49.6825			38.0275	40.4512						27.2038			45.2178	45.5175
				47.7339			59.2047	70.0656						43.179			43.5203	41.6675						33.5022			38.4191	47.5081
							53.0491	71.9775									40.0837	43.7412									33.8931	46.6113
								71.6537										42.3981										45.6531
								70.4287										44.2706										47.6131
								73.0056										43.68										47.95
								70.875										44.2444										48.0375
								74.3925										43.8944										46.5806
								75.1406										43.6537										47.775
								75.5387										45.1762										46.9788
								74.7731										45.2069										46.6375
								75.3025										46.305										47.425
								74.5194										47.3769										47.7356
								74.1781										48.3962										46.585
								69.8775										46.2087										48.6763
								70.1094										45.92										47.5781
								62.7637										45.6925										47.7181
								57.8156										44.2728										46.5916
								71.2666										43.4569										44.0891
								69.9212										44.0584										42.3697

## Sheet: Figure 4B
Figure 4B
		Standard										Weak-blur										Strong-blur
		AlexNet	VGG16	VGG19	GoogLeNet	ResNet18	ResNet50	ResNet101	CORnetS			AlexNet	VGG16	VGG19	GoogLeNet	ResNet18	ResNet50	ResNet101	CORnetS			AlexNet	VGG16	VGG19	GoogLeNet	ResNet18	ResNet50	ResNet101	CORnetS
	s.f. bandwidth (low to high layers)	0.4143	0.5598	0.5316	0.7013	0.9696	1.1124	1.0805	0.4336		s.f. bandwidth (low to high layers)	0.4564	0.535	0.5727	0.4799	0.7111	1.1741	1.18	0.4433		s.f. bandwidth (low to high layers)	0.6259	0.6556	0.7236	0.5435	0.7273	1.2814	1.7406	0.5607
		0.1888	0.4218	0.3976	0.4667	0.6898	0.5711	0.5391	0.9283			0.2486	0.3413	0.3427	0.6305	0.6014	0.5158	0.5496	0.8222			0.3645	0.4108	0.3964	0.4396	0.476	0.5031	0.5663	1.0947
		0.3326	0.3409	0.3152	0.8528	0.7457	0.683	0.6181	1.149			0.4363	0.3603	0.3113	0.752	0.6555	0.635	0.6224	1.1732			0.6039	0.33	0.2874	0.5872	0.7708	0.643	0.802	1.4062
		0.2554	0.4703	0.4097	0.7986	0.8865	0.6661	0.6725	0.8804			0.4142	0.3757	0.3663	0.8801	0.8311	0.6248	0.7619	1.0334			0.6902	0.294	0.2961	0.9163	1.0802	0.6391	0.9591	1.4589
		0.3226	0.4097	0.4454	0.7629	1.0734	0.5689	0.6259	1.1649			0.36	0.4357	0.4493	0.8549	1.1197	0.673	0.6996	1.31			0.4178	0.3716	0.3833	0.8691	1.4718	0.7557	0.8512	1.5016
			0.6138	0.5245	0.7291	0.9012	0.778	0.7105	1.1617				0.4569	0.4393	0.8167	0.9407	0.8572	0.8757	1.2613				0.4583	0.3964	1.0906	1.0203	0.9386	0.8619	1.6153
			0.5689	0.5729	0.8403	1.1561	0.8799	0.8438	1.0661				0.4833	0.4958	0.9207	1.1022	0.9606	1.0438	1.3682				0.5005	0.4777	1.2831	1.308	1.0652	0.86	1.5073
			0.6151	0.6628	0.8587	0.8245	0.9469	0.8485	0.9128				0.536	0.542	0.9836	0.9523	0.9349	1.0488	1.1223				0.7316	0.5864	1.1398	1.102	1.1745	0.88	1.2041
			0.5336	0.6258	1.0033	0.9535	0.5856	0.5966	0.9456				0.5727	0.55	1.0981	1.0922	0.7628	0.8526	1.375				0.7088	0.6852	1.0842	1.3202	0.9127	0.7406	1.6416
			0.5461	0.6605	0.8291		0.8695	0.7749					0.6025	0.6745	0.8844		1.2379	1.0898					0.686	0.7262	0.9203		1.3368	0.759
			0.6378	0.6499	0.8027		1.0291	0.774					0.6707	0.7427	0.9389		1.2611	1.153					0.88	0.7703	0.8772		1.4822	0.7985
			0.6341	0.5333	1.1166		1.0521	0.8559					0.723	0.6673	1.0183		1.1911	1.2598					0.8432	0.7303	0.9994		1.5738	0.805
			0.354	0.7101			0.9986	0.9623					0.4241	0.7108			1.3177	1.2689					0.4646	0.9453			1.546	0.85
				0.6395			1.0442	0.9545						0.8212			1.3616	1.3265						0.9604			1.6518	0.8628
				0.7387			0.6522	0.9889						0.7916			0.8623	1.364						0.9358			0.7218	0.8589
				0.4055			0.8006	1.0558						0.4694			1.1857	1.4288						0.5104			1.1088	0.8666
							0.8957	1.0046									1.3676	1.4056									1.3087	0.9006
								1.0219										1.411										0.8885
								1.0648										1.4156										0.8629
								1.0542										1.4358										0.9287
								1.0542										1.4951										0.9108
								1.0384										1.5487										0.9306
								1.0516										1.483										1.0325
								1.0871										1.5193										1.031
								1.0389										1.4953										0.9767
								1.1695										1.4477										1.0538
								1.1152										1.4388										1.0696
								1.1492										1.5015										1.1853
								1.1407										1.4414										1.2228
								1.0791										1.5088										1.3794
								1.2156										1.6297										1.4971
								0.7411										1.0017										1.0122
								0.9534										1.2301										1.1855
								0.9355										1.2723										1.3892

## Sheet: Figure 5A
Figure 5A (shape bias)
		Standard										Weak-blur										Strong-blur
		AlexNet	VGG16	VGG19	GoogLeNet	ResNet18	ResNet50	ResNet101	CORnetS			AlexNet	VGG16	VGG19	GoogLeNet	ResNet18	ResNet50	ResNet101	CORnetS			AlexNet	VGG16	VGG19	GoogLeNet	ResNet18	ResNet50	ResNet101	CORnetS
	Bicycle	0.7143	0.4348	0.5366	0.3571	0.2812	0.303	0.4884	0.3143		Bicycle	0.7727	0.5882	0.5957	0.3409	0.4	0.5	0.45	0.3824		Bicycle	0.8545	0.7843	0.8333	0.7692	0.8049	0.7333	0.7872	0.7647
	Clock	0.7778	0.7	0.7119	0.65	0.6863	0.8197	0.8214	0.7321		Clock	0.8667	0.8269	0.8113	0.7059	0.8644	0.8769	0.871	0.8929		Clock	0.8689	0.9474	0.9194	0.9219	0.8704	0.9492	0.9851	0.9545
	Chair	0.4524	0.1304	0.1852	0.1875	0.1667	0.1026	0.25	0.1795		Chair	0.6061	0.2909	0.3182	0.1538	0.2619	0.1429	0.2895	0.1538		Chair	0.8444	0.7179	0.75	0.5357	0.5833	0.675	0.6098	0.7021
	Bottle	0.5385	0.1	0.2273	0.4643	0.4694	0.5333	0.5366	0.2791		Bottle	0.625	0.38	0.5333	0.5472	0.4792	0.4884	0.619	0.5745		Bottle	0.84	0.7273	0.75	0.6739	0.8542	0.7925	0.7679	0.7667
	Truck	0.5536	0.3091	0.2632	0.3103	0.3333	0.4516	0.3922	0.375		Truck	0.58	0.2679	0.4727	0.3774	0.3962	0.3966	0.4808	0.4746		Truck	0.8235	0.6607	0.6724	0.5472	0.6667	0.6383	0.8571	0.8182
	Car	0.6222	0.4364	0.5283	0.3729	0.4915	0.4091	0.614	0.5085		Car	0.6458	0.5714	0.5319	0.5424	0.52	0.5957	0.7255	0.629		Car	0.7391	0.7083	0.8431	0.66	0.8085	0.8085	0.9111	0.8627
	Bird	0.3226	0	0.0233	0.0426	0.027	0.0294	0.1351	0.0513		Bird	0.52	0.075	0.1	0.1111	0.1622	0.1333	0.1875	0.1613		Bird	0.8049	0.4138	0.4	0.3889	0.4706	0.4375	0.4865	0.5152
	Oven	0.5349	0.0909	0.0714	0.0476	0.2791	0.2381	0.119	0.2045		Oven	0.5349	0.1667	0.2368	0.1951	0.4255	0.3023	0.425	0.2821		Oven	0.7451	0.6667	0.7083	0.6	0.72	0.4722	0.6829	0.7273
	Elephant	0.3448	0.1818	0.186	0.1463	0.186	0.2326	0.2564	0.1212		Elephant	0.5484	0.2353	0.3056	0.2895	0.2368	0.3421	0.3611	0.2571		Elephant	0.8611	0.6053	0.7222	0.3214	0.6667	0.5625	0.8	0.7059
	Cat	0.3548	0.1429	0.1702	0.2667	0.2292	0.2439	0.2222	0.175		Cat	0.4286	0.2	0.2444	0.2195	0.2619	0.3659	0.3488	0.2632		Cat	0.8919	0.4118	0.4545	0.3947	0.6061	0.5312	0.6	0.6098
	Dog	0.3429	0.1795	0.1395	0.1739	0.2143	0.25	0.3125	0.25		Dog	0.4231	0.2195	0.2778	0.25	0.2778	0.2857	0.2963	0.2581		Dog	0.5	0.5	0.4667	0.4286	0.6129	0.4643	0.5	0.5862
	Keyboard	0.1463	0.2264	0.3333	0.2632	0.4182	0.3061	0.2857	0.3393		Keyboard	0.2727	0.1923	0.25	0.2326	0.3404	0.42	0.3684	0.28		Keyboard	0.5625	0.3243	0.5	0.4545	0.4	0.45	0.6977	0.3784
	Bear	0.1739	0.0426	0.0625	0.0408	0.0465	0.1944	0.0732	0.075		Bear	0.3333	0.2045	0.2093	0.1333	0.2222	0.0909	0.1471	0.1389		Bear	0.5789	0.375	0.2857	0.25	0.4286	0.3704	0.4483	0.3333
	Airplane	0.3171	0	0.0667	0.0732	0.0244	0.2381	0.1429	0.16		Airplane	0.4412	0.1702	0.2963	0.05	0.0233	0.2667	0.1515	0.1212		Airplane	0.5417	0.5429	0.4483	0.2581	0.5152	0.5	0.6	0.5484
	Knife	0.1667	0.0784	0.1373	0.122	0.1633	0.027	0.1538	0.0476		Knife	0.1724	0.0476	0.1522	0.1429	0.1714	0.0488	0.1944	0.0882		Knife	0.4583	0.2143	0.1786	0.4286	0.2143	0.4074	0.2727	0.1429
	Boat	0.32	0	0	0.0952	0.175	0.1081	0.0333	0.125		Boat	0.4194	0.0857	0.1628	0.1	0.186	0.1053	0.2333	0.069		Boat	0.5909	0.3929	0.3462	0.2188	0.475	0.2258	0.4444	0.4643
Figure 5A (p values)
		Weak-blur versus Standard	Strong-blur versus Standard
	Bicycle	0.0327	6e-05
	Clock	0.0006	4e-05
	Chair	0.0362	3e-06
	Bottle	0.0254	0.0002
	Truck	0.0953	3e-05
	Car	0.0056	2e-05
	Bird	0.0056	2e-05
	Oven	0.0004	7e-08
	Elephant	0.0069	8e-05
	Cat	0.0003	3e-05
	Dog	0.016	4e-05
	Keyboard	0.8833	0.0146
	Bear	0.0206	3e-05
	Airplane	0.1194	0.0001
	Knife	0.1	0.0061
	Boat	0.0843	0.0002

## Sheet: Figure 6
Figure 6 (Correlation)
			Standard											Weak-blur											Strong-blur
			AlexNet	VGG16	VGG19	GoogLeNet	ResNet18	ResNet50	ResNet101	CORnetS				AlexNet	VGG16	VGG19	GoogLeNet	ResNet18	ResNet50	ResNet101	CORnetS				AlexNet	VGG16	VGG19	GoogLeNet	ResNet18	ResNet50	ResNet101	CORnetS
	All	V1	0.183	0.1626	0.1619	0.1562	0.11	0.1304	0.1241	0.0931		All	V1	0.21	0.1481	0.1442	0.1865	0.1145	0.1459	0.1469	0.1331		All	V1	0.2548	0.185	0.1778	0.1275	0.1462	0.1697	0.1974	0.1552
		V2	0.1862	0.1667	0.1652	0.1618	0.1157	0.1378	0.1287	0.0939			V2	0.216	0.1526	0.1492	0.1924	0.1195	0.1528	0.1668	0.1426			V2	0.2627	0.1994	0.1929	0.1387	0.1598	0.1839	0.2149	0.1705
		V3	0.1638	0.1459	0.1456	0.1396	0.0981	0.1174	0.1104	0.0913			V3	0.1868	0.1313	0.1277	0.1659	0.1042	0.1309	0.1566	0.1345			V3	0.2235	0.1846	0.1771	0.1267	0.1467	0.1628	0.194	0.1584
		V4	0.1615	0.1462	0.1458	0.1351	0.0964	0.1177	0.1117	0.0897			V4	0.1824	0.1327	0.1293	0.1635	0.1055	0.127	0.1593	0.1348			V4	0.2161	0.1836	0.1775	0.1331	0.1513	0.1675	0.1981	0.1626
		LOC	0.1024	0.0924	0.093	0.0818	0.0616	0.074	0.0727	0.0639			LOC	0.1151	0.0819	0.081	0.1005	0.0766	0.0832	0.1185	0.0948			LOC	0.1378	0.1203	0.1162	0.0884	0.0999	0.1033	0.1335	0.1113
		FFA	0.0922	0.0854	0.0863	0.0752	0.0605	0.0676	0.0688	0.0618			FFA	0.0958	0.0741	0.0701	0.087	0.0708	0.0726	0.0865	0.0795			FFA	0.1095	0.0981	0.0921	0.0686	0.0768	0.0797	0.1004	0.0823
		PPA	0.0792	0.0722	0.073	0.0716	0.0598	0.0657	0.066	0.0547			PPA	0.0852	0.0656	0.0644	0.0789	0.0624	0.072	0.0755	0.069			PPA	0.098	0.0823	0.0802	0.0654	0.0737	0.0751	0.0926	0.0721
			Standard											Weak-blur											Strong-blur
			AlexNet	VGG16	VGG19	GoogLeNet	ResNet18	ResNet50	ResNet101	CORnetS				AlexNet	VGG16	VGG19	GoogLeNet	ResNet18	ResNet50	ResNet101	CORnetS				AlexNet	VGG16	VGG19	GoogLeNet	ResNet18	ResNet50	ResNet101	CORnetS
	Clear	V1	0.1762	0.1849	0.1686	0.2014	0.2019	0.1936	0.2256	0.2174		Clear	V1	0.2031	0.1995	0.2066	0.2112	0.2012	0.2227	0.2109	0.2222		Clear	V1	0.2733	0.2392	0.2492	0.2233	0.2408	0.2305	0.228	0.2307
		V2	0.2173	0.2147	0.204	0.2459	0.2359	0.2233	0.2472	0.2607			V2	0.2312	0.2303	0.2268	0.2351	0.2271	0.2501	0.2458	0.2717			V2	0.274	0.2454	0.2585	0.2538	0.2802	0.2538	0.2564	0.2575
		V3	0.1921	0.1655	0.1613	0.1821	0.1807	0.1689	0.2023	0.2004			V3	0.1753	0.1723	0.1738	0.1755	0.1783	0.1905	0.1958	0.2143			V3	0.232	0.1888	0.1982	0.1907	0.217	0.186	0.2049	0.1992
		V4	0.2028	0.2055	0.2205	0.2304	0.2175	0.2058	0.2433	0.2102			V4	0.1886	0.2239	0.2206	0.2294	0.2131	0.2271	0.2234	0.2284			V4	0.2435	0.2108	0.2409	0.2333	0.2398	0.2366	0.2393	0.2193
		LOC	0.2149	0.1948	0.2064	0.2122	0.1979	0.1892	0.1885	0.198			LOC	0.1805	0.1875	0.1919	0.2054	0.2146	0.1933	0.1914	0.1831			LOC	0.209	0.1973	0.2086	0.1968	0.1879	0.1916	0.1996	0.1994
		FFA	0.1656	0.1631	0.1644	0.1573	0.1308	0.1609	0.1397	0.1398			FFA	0.1408	0.1455	0.1503	0.1656	0.1585	0.158	0.1585	0.1475			FFA	0.1478	0.1652	0.1823	0.1793	0.146	0.1504	0.1556	0.1505
		PPA	0.1831	0.165	0.1603	0.1956	0.1714	0.182	0.1799	0.1668			PPA	0.1749	0.1613	0.1671	0.1792	0.1799	0.1704	0.1567	0.1543			PPA	0.1804	0.181	0.1907	0.1842	0.1886	0.1809	0.164	0.1787
			Standard											Weak-blur											Strong-blur
			AlexNet	VGG16	VGG19	GoogLeNet	ResNet18	ResNet50	ResNet101	CORnetS				AlexNet	VGG16	VGG19	GoogLeNet	ResNet18	ResNet50	ResNet101	CORnetS				AlexNet	VGG16	VGG19	GoogLeNet	ResNet18	ResNet50	ResNet101	CORnetS
	Pixelated Gaussian noise	V1	0.1939	0.1011	0.1162	0.1437	0.1123	0.1527	0.1544	0.1573		High-pass filtered	V1	0.1334	0.1095	0.1153	0.1761	0.157	0.1622	0.1675	0.1687		High-pass filtered	V1	0.23	0.1736	0.1726	0.1565	0.1896	0.1638	0.1957	0.1854
		V2	0.1616	0.1018	0.1254	0.1184	0.1113	0.1415	0.1458	0.1309			V2	0.1195	0.1025	0.1189	0.1635	0.152	0.1489	0.1702	0.1565			V2	0.2223	0.1628	0.1694	0.168	0.1934	0.1865	0.2242	0.1709
		V3	0.1182	0.0774	0.0959	0.1071	0.0811	0.1152	0.1165	0.1233			V3	0.0866	0.086	0.11	0.1338	0.1423	0.1261	0.1547	0.1515			V3	0.2014	0.1667	0.1533	0.1511	0.1844	0.1727	0.2162	0.188
		V4	0.0993	0.0683	0.0797	0.0875	0.0673	0.1087	0.0981	0.0826			V4	0.0741	0.0665	0.0844	0.1247	0.118	0.134	0.1525	0.1429			V4	0.1788	0.1259	0.1522	0.1835	0.1665	0.1585	0.2111	0.2033
		LOC	0.0721	0.0178	0.028	0.0237	0.0446	0.0681	0.0494	0.0518			LOC	0.0336	0.0397	0.0819	0.0805	0.0736	0.0933	0.1486	0.1299			LOC	0.1424	0.072	0.1094	0.1208	0.1222	0.1178	0.1573	0.1269
		FFA	0.0695	0.0427	0.06	0.0669	0.059	0.0989	0.0936	0.0705			FFA	0.0507	0.0694	0.0801	0.099	0.0965	0.105	0.1104	0.1318			FFA	0.1348	0.1068	0.1145	0.097	0.1029	0.1358	0.1374	0.0932
		PPA	0.1596	0.119	0.1472	0.1458	0.1122	0.1236	0.1347	0.1298			PPA	0.1176	0.1367	0.1821	0.1717	0.145	0.177	0.1411	0.1783			PPA	0.1718	0.1582	0.1697	0.1462	0.1741	0.1427	0.1802	0.159
			Standard											Weak-blur											Strong-blur
			AlexNet	VGG16	VGG19	GoogLeNet	ResNet18	ResNet50	ResNet101	CORnetS				AlexNet	VGG16	VGG19	GoogLeNet	ResNet18	ResNet50	ResNet101	CORnetS				AlexNet	VGG16	VGG19	GoogLeNet	ResNet18	ResNet50	ResNet101	CORnetS
	Fourier phase-scrambled noise	V1	0.127	0.0958	0.105	0.1318	0.1262	0.1387	0.1314	0.1148		Low-pass filtered	V1	0.1202	0.1226	0.1118	0.1288	0.1327	0.1323	0.1511	0.1294		Low-pass filtered	V1	0.1589	0.1259	0.122	0.1448	0.133	0.1333	0.1579	0.1419
		V2	0.1872	0.1565	0.1597	0.1858	0.1807	0.1859	0.185	0.1874			V2	0.1765	0.169	0.1834	0.1776	0.1733	0.1882	0.2118	0.1904			V2	0.2438	0.1949	0.1902	0.194	0.1875	0.1961	0.2194	0.2132
		V3	0.1512	0.1268	0.1369	0.1482	0.1427	0.1679	0.1658	0.1504			V3	0.1471	0.1473	0.1524	0.1544	0.1524	0.1526	0.1819	0.1438			V3	0.1811	0.1586	0.1524	0.1663	0.1584	0.1608	0.1765	0.1805
		V4	0.1851	0.1692	0.1652	0.173	0.1548	0.1683	0.2036	0.1789			V4	0.1747	0.1524	0.1717	0.17	0.1841	0.1732	0.214	0.1746			V4	0.2051	0.1836	0.1752	0.2027	0.1824	0.1819	0.2161	0.1982
		LOC	0.2602	0.2511	0.2413	0.2386	0.2254	0.2418	0.2434	0.2272			LOC	0.2047	0.242	0.2251	0.2659	0.2459	0.2442	0.2529	0.2291			LOC	0.2351	0.2287	0.2194	0.252	0.2427	0.2417	0.243	0.2351
		FFA	0.1761	0.1737	0.1632	0.1681	0.1506	0.1759	0.163	0.178			FFA	0.1533	0.1816	0.1763	0.1721	0.1719	0.1742	0.1953	0.147			FFA	0.1778	0.1785	0.182	0.1853	0.1791	0.1661	0.183	0.1679
		PPA	0.1257	0.1099	0.1015	0.109	0.1122	0.131	0.1052	0.0907			PPA	0.1306	0.1064	0.1018	0.1132	0.1291	0.1248	0.1337	0.0884			PPA	0.1567	0.1183	0.1189	0.1267	0.1156	0.1054	0.114	0.0947
Figure 6 (p values)
			Weak-blur versus Standard	Strong-blur versus Standard
	All	V1	0.1122	0.0191
		V2	0.0853	0.0079
		V3	0.1042	0.0029
		V4	0.096	0.0014
		LOC	0.0856	0.0006
		FFA	0.3152	0.0099
		PPA	0.2092	0.0094
	Clear	V1	0.0646	0.0074
		V2	0.1324	0.0082
		V3	0.5415	0.0092
		V4	0.6844	0.0214
		LOC	0.2379	0.578
		FFA	0.9706	0.2093
		PPA	0.0896	0.3428
	Pixelated Gaussian noise	V1	0.546	0.0022
		V2	0.281	2e-05
		V3	0.0757	3e-05
		V4	0.0506	3e-05
		LOC	0.0267	1e-05
		FFA	0.0293	0.0001
		PPA	0.0728	0.0048
	Fourier phase-scrambled noise	V1	0.1492	0.0058
		V2	0.3221	0.0038
		V3	0.2753	0.0051
		V4	0.6816	0.0002
		LOC	0.8055	0.5597
		FFA	0.6951	0.1202
		PPA	0.2497	0.2032

## Sheet: Figure 7B
Figure 7B
		Standard											Weak-blur											Strong-blur
		AlexNet	VGG16	VGG19	GoogLeNet	ResNet18	ResNet50	ResNet101	CORnetS				AlexNet	VGG16	VGG19	GoogLeNet	ResNet18	ResNet50	ResNet101	CORnetS				AlexNet	VGG16	VGG19	GoogLeNet	ResNet18	ResNet50	ResNet101	CORnetS
Defocus blur	1	0.086	0.2648	0.2807	0.2508	0.2205	0.2553	0.2751	0.2653		Defocus blur	1	0.3188	0.3417	0.3657	0.447	0.4084	0.4506	0.4907	0.4961		Defocus blur	1	0.3398	0.3741	0.4007	0.474	0.4451	0.4785	0.539	0.5277
	2	0.0391	0.1589	0.1725	0.1482	0.1255	0.1451	0.1693	0.152			2	0.2727	0.2281	0.2732	0.3741	0.3327	0.3661	0.4044	0.4292			2	0.3296	0.2282	0.241	0.3951	0.3614	0.3521	0.4594	0.4675
	3	0.0111	0.0548	0.0633	0.0502	0.0431	0.0451	0.0668	0.0483			3	0.1909	0.0974	0.1153	0.2133	0.1682	0.2017	0.2278	0.2801			3	0.2957	0.0906	0.0871	0.1633	0.1029	0.0966	0.1843	0.1921
	4	0.0059	0.022	0.0246	0.0177	0.0173	0.0173	0.029	0.0196			4	0.1266	0.0417	0.0402	0.1155	0.0768	0.0935	0.1128	0.1673			4	0.2513	0.0374	0.0312	0.0719	0.0301	0.0383	0.086	0.0642
	5	0.004	0.0106	0.0121	0.0071	0.0076	0.0089	0.0132	0.0106			5	0.0717	0.0212	0.0167	0.0563	0.0324	0.0372	0.052	0.0912			5	0.1788	0.0175	0.0134	0.0346	0.0155	0.0192	0.04	0.036
Glass blur	1	0.1619	0.3382	0.3414	0.3036	0.2867	0.3284	0.3499	0.3572		Glass blur	1	0.2945	0.3249	0.3386	0.3956	0.3515	0.4004	0.4965	0.4746		Glass blur	1	0.3422	0.3844	0.4077	0.4303	0.4046	0.4533	0.536	0.5167
	2	0.0801	0.185	0.1827	0.1634	0.163	0.1913	0.2254	0.2033			2	0.1727	0.1618	0.1795	0.2244	0.1951	0.2142	0.3183	0.2895			2	0.3194	0.2299	0.2423	0.2814	0.2483	0.297	0.4047	0.3929
	3	0.0276	0.0288	0.0246	0.0342	0.0395	0.0478	0.0699	0.0384			3	0.0433	0.0305	0.0299	0.0456	0.0383	0.0435	0.0694	0.0477			3	0.1887	0.0596	0.0629	0.082	0.0584	0.0914	0.1493	0.128
	4	0.0185	0.016	0.0124	0.0187	0.0229	0.026	0.0409	0.0227			4	0.0266	0.017	0.0148	0.027	0.0212	0.0233	0.0437	0.0292			4	0.1222	0.0331	0.0336	0.0466	0.0294	0.0524	0.0978	0.0743
	5	0.0089	0.0112	0.0098	0.0102	0.0096	0.0137	0.0221	0.0145			5	0.0158	0.0103	0.0087	0.0137	0.0124	0.0111	0.0236	0.0222			5	0.057	0.0129	0.0135	0.0204	0.0117	0.0209	0.05	0.0315
Motion blur	1	0.1521	0.3606	0.375	0.3635	0.3133	0.347	0.3776	0.3358		Motion blur	1	0.2701	0.3709	0.3979	0.4346	0.3828	0.427	0.4447	0.4231		Motion blur	1	0.3183	0.3909	0.4138	0.444	0.3973	0.4464	0.4861	0.4682
	2	0.0738	0.198	0.2176	0.2225	0.1768	0.1982	0.2527	0.1864			2	0.1598	0.231	0.2441	0.2866	0.2349	0.2716	0.2844	0.2616			2	0.2505	0.2479	0.2741	0.305	0.2426	0.2829	0.3369	0.3014
	3	0.0343	0.08	0.0936	0.1052	0.0774	0.0831	0.1323	0.0809			3	0.0736	0.1053	0.1012	0.1333	0.1028	0.1215	0.1381	0.1213			3	0.1407	0.1119	0.1237	0.1524	0.1073	0.1228	0.1714	0.1398
	4	0.0171	0.0337	0.0373	0.0428	0.0331	0.033	0.0615	0.0354			4	0.0353	0.0447	0.0388	0.0533	0.0431	0.0464	0.0607	0.0537			4	0.069	0.0458	0.0481	0.0652	0.0463	0.0519	0.0741	0.0611
	5	0.012	0.0212	0.0217	0.0236	0.0203	0.0201	0.037	0.0228			5	0.0212	0.0271	0.0228	0.0316	0.0255	0.0257	0.0356	0.0326			5	0.0444	0.0269	0.0279	0.0393	0.0284	0.0304	0.0428	0.0384
Zoom blur	1	0.0888	0.2274	0.2359	0.2232	0.2017	0.2227	0.2399	0.2498		Zoom blur	1	0.1539	0.2426	0.2473	0.2712	0.2423	0.2749	0.3015	0.3005		Zoom blur	1	0.2359	0.2364	0.2511	0.2897	0.2376	0.2845	0.3516	0.3271
	2	0.055	0.1478	0.1553	0.1462	0.1265	0.1427	0.1601	0.1665			2	0.0987	0.1564	0.1634	0.1768	0.1604	0.1785	0.2053	0.2081			2	0.1695	0.1503	0.1614	0.1924	0.151	0.186	0.2441	0.2239
	3	0.0397	0.1067	0.1133	0.1016	0.0915	0.0985	0.1139	0.1186			3	0.0731	0.1133	0.1171	0.1271	0.115	0.1228	0.154	0.1569			3	0.1215	0.1129	0.1201	0.1426	0.1126	0.1337	0.1812	0.1691
	4	0.0292	0.0779	0.0824	0.0726	0.0642	0.0692	0.0828	0.0871			4	0.053	0.0809	0.0837	0.091	0.0831	0.0845	0.1114	0.114			4	0.0937	0.0805	0.0859	0.1015	0.0804	0.0934	0.1298	0.1274
	5	0.0231	0.0583	0.0615	0.0524	0.048	0.0513	0.0616	0.0645			5	0.0387	0.057	0.0595	0.0655	0.0598	0.0593	0.0805	0.0826			5	0.0644	0.056	0.0604	0.0729	0.0587	0.0662	0.0881	0.09
Contrast	1	0.1762	0.4536	0.4512	0.3783	0.3544	0.4059	0.4022	0.4107		Contrast	1	0.2118	0.3813	0.411	0.4281	0.3764	0.4223	0.4722	0.4455		Contrast	1	0.189	0.3426	0.3338	0.3913	0.3178	0.3989	0.4512	0.3983
	2	0.0952	0.3729	0.3771	0.2775	0.266	0.3253	0.3195	0.3112			2	0.1416	0.2953	0.3295	0.3426	0.2867	0.3379	0.4022	0.36			2	0.1242	0.266	0.2463	0.3141	0.231	0.3201	0.3789	0.3117
	3	0.0275	0.2411	0.2542	0.1448	0.1488	0.2093	0.1969	0.1705			3	0.0711	0.1756	0.2085	0.2137	0.168	0.2085	0.2868	0.2309			3	0.0637	0.1618	0.1348	0.2075	0.1276	0.2038	0.2705	0.1934
	4	0.0027	0.0665	0.0794	0.0236	0.0329	0.0621	0.0521	0.0366			4	0.0177	0.0517	0.0646	0.0548	0.0477	0.0594	0.1137	0.0691			4	0.0231	0.0517	0.0371	0.0779	0.0405	0.0647	0.1115	0.0638
	5	0.0015	0.0122	0.0157	0.0024	0.0042	0.0089	0.0078	0.0058			5	0.0051	0.0129	0.0155	0.0095	0.0119	0.0108	0.0287	0.016			5	0.0099	0.0129	0.0102	0.0229	0.0118	0.0151	0.0277	0.0173
Elastic transform	1	0.2668	0.4965	0.4998	0.469	0.4255	0.4641	0.4677	0.4802		Elastic transform	1	0.3183	0.4693	0.4794	0.5122	0.464	0.5137	0.5293	0.5205		Elastic transform	1	0.2895	0.4214	0.4437	0.4823	0.4375	0.4899	0.5101	0.4883
	2	0.1187	0.2773	0.2768	0.2491	0.2278	0.2799	0.2732	0.2408			2	0.1619	0.2694	0.2792	0.2841	0.2595	0.2981	0.2899	0.2674			2	0.1429	0.2413	0.251	0.279	0.2386	0.2735	0.2626	0.2515
	3	0.2944	0.4374	0.4396	0.3591	0.3509	0.3982	0.4165	0.4468			3	0.3118	0.3906	0.3972	0.4046	0.3881	0.4241	0.5079	0.474			3	0.3215	0.4033	0.4231	0.4265	0.4046	0.4638	0.5258	0.5004
	4	0.2481	0.2719	0.2898	0.2243	0.2252	0.2563	0.2913	0.3018			4	0.2451	0.2517	0.2628	0.2674	0.2532	0.2822	0.3744	0.331			4	0.2847	0.314	0.3305	0.321	0.3031	0.3637	0.4418	0.4195
	5	0.1313	0.0601	0.079	0.0549	0.061	0.0609	0.0898	0.0847			5	0.1001	0.0676	0.0722	0.0827	0.0739	0.0845	0.1095	0.0896			5	0.1621	0.1202	0.1215	0.1226	0.1018	0.136	0.1954	0.1841
JPEG compression	1	0.3415	0.3921	0.4163	0.423	0.3638	0.4124	0.428	0.4961		JPEG compression	1	0.3612	0.398	0.3929	0.4701	0.4256	0.4787	0.5383	0.5398		JPEG compression	1	0.344	0.4349	0.4602	0.491	0.4598	0.5098	0.5621	0.5427
	2	0.3292	0.2818	0.3085	0.3618	0.2909	0.3454	0.3621	0.4328			2	0.3518	0.3436	0.3231	0.4195	0.3729	0.4279	0.4865	0.4945			2	0.3406	0.407	0.4382	0.462	0.434	0.4877	0.5456	0.5224
	3	0.321	0.2147	0.2396	0.3201	0.2415	0.2921	0.314	0.3827			3	0.3437	0.3079	0.2768	0.3787	0.336	0.3922	0.448	0.4589			3	0.3382	0.3857	0.4184	0.4385	0.4164	0.4676	0.53	0.5059
	4	0.2892	0.1046	0.118	0.2058	0.1385	0.1588	0.1878	0.242			4	0.3136	0.2065	0.1646	0.2627	0.2319	0.2935	0.3204	0.3384			4	0.3267	0.3212	0.3578	0.3566	0.3506	0.3987	0.4696	0.4432
	5	0.2439	0.0544	0.0603	0.1092	0.068	0.0749	0.0915	0.1177			5	0.2693	0.115	0.0834	0.1442	0.1327	0.189	0.1848	0.2015			5	0.306	0.2402	0.2747	0.2458	0.2602	0.3005	0.3724	0.3463
Pixelate	1	0.2495	0.1983	0.1987	0.2084	0.1874	0.2191	0.3014	0.344		Pixelate	1	0.3532	0.3945	0.3801	0.4086	0.4407	0.5078	0.5644	0.5415		Pixelate	1	0.3472	0.4712	0.4882	0.516	0.4819	0.5315	0.5759	0.5563
	2	0.1991	0.1286	0.1309	0.1743	0.1371	0.1895	0.2457	0.2983			2	0.3444	0.3548	0.3301	0.3715	0.4275	0.4867	0.5594	0.523			2	0.347	0.4654	0.4876	0.5147	0.4775	0.5316	0.5788	0.5545
	3	0.078	0.0574	0.0614	0.0515	0.0497	0.0656	0.0893	0.083			3	0.2766	0.1733	0.1365	0.1563	0.1963	0.2924	0.3792	0.3264			3	0.3448	0.4143	0.4291	0.4217	0.4224	0.4715	0.537	0.5174
	4	0.0391	0.0245	0.0254	0.0223	0.0218	0.0312	0.0387	0.0331			4	0.1489	0.0769	0.0528	0.0576	0.0706	0.1156	0.1583	0.124			4	0.3389	0.2932	0.3027	0.251	0.283	0.3397	0.4391	0.4171
	5	0.0316	0.0132	0.0148	0.0182	0.0167	0.0253	0.0274	0.026			5	0.0893	0.048	0.0292	0.0346	0.0423	0.0679	0.0926	0.0689			5	0.3293	0.1647	0.1868	0.1606	0.1764	0.2301	0.3478	0.3071
Gaussian blur	1	0.2086	0.4478	0.4657	0.4383	0.3889	0.4268	0.4319	0.4436		Gaussian blur	1	0.361	0.4924	0.4965	0.5417	0.5009	0.5508	0.5791	0.5719		Gaussian blur	1	0.345	0.4731	0.4899	0.5257	0.4836	0.5358	0.5771	0.5562
	2	0.0538	0.1926	0.212	0.1893	0.1654	0.1928	0.2132	0.193			2	0.2992	0.3156	0.3438	0.4278	0.3924	0.4346	0.4714	0.4759			2	0.3346	0.3024	0.3251	0.4524	0.4231	0.4502	0.5231	0.5132
	3	0.0148	0.0675	0.0767	0.0613	0.0562	0.0622	0.0874	0.0625			3	0.2262	0.155	0.1929	0.307	0.2772	0.2984	0.3386	0.3553			3	0.3078	0.1217	0.1383	0.2335	0.2418	0.2053	0.3246	0.3458
	4	0.0068	0.0237	0.0278	0.0202	0.0212	0.0223	0.0367	0.0239			4	0.1643	0.0597	0.0745	0.2043	0.1801	0.1854	0.2233	0.2527			4	0.2904	0.0462	0.0402	0.0598	0.0558	0.0584	0.1129	0.1422
	5	0.0039	0.0059	0.0062	0.004	0.0049	0.005	0.0079	0.0065			5	0.0639	0.0122	0.0106	0.0582	0.0467	0.0495	0.0599	0.1019			5	0.208	0.0078	0.0058	0.041	0.0065	0.0141	0.0196	0.0345
Saturate	1	0.3592	0.5727	0.5809	0.5563	0.5112	0.5527	0.5541	0.5677		Saturate	1	0.3653	0.5276	0.5339	0.5687	0.5215	0.567	0.5962	0.585		Saturate	1	0.3413	0.4738	0.4857	0.528	0.482	0.5323	0.575	0.5517
	2	0.3538	0.5672	0.5756	0.5502	0.504	0.5435	0.5457	0.5612			2	0.3586	0.5221	0.5276	0.5619	0.5143	0.56	0.5902	0.5775			2	0.3364	0.4661	0.4793	0.5235	0.4745	0.5249	0.5691	0.5434
	3	0.3444	0.5628	0.5734	0.5462	0.4964	0.542	0.5436	0.5577			3	0.361	0.5178	0.5265	0.5568	0.5078	0.5614	0.5881	0.578			3	0.3334	0.4645	0.4844	0.521	0.4802	0.5309	0.5696	0.5538
	4	0.2933	0.4928	0.5056	0.4709	0.4232	0.4647	0.4702	0.4854			4	0.3153	0.4549	0.4547	0.4899	0.4424	0.5048	0.5353	0.5212			4	0.3033	0.4152	0.443	0.4664	0.4383	0.4805	0.531	0.5149
	5	0.2265	0.404	0.4144	0.3771	0.3348	0.3721	0.3797	0.393			5	0.2581	0.3795	0.374	0.4098	0.3675	0.4302	0.4662	0.4459			5	0.2616	0.3565	0.3839	0.3984	0.3783	0.4188	0.4753	0.4598
Spatter	1	0.3369	0.5304	0.553	0.529	0.4746	0.5157	0.521	0.532		Spatter	1	0.3497	0.4973	0.5078	0.5388	0.4867	0.5464	0.5653	0.5541		Spatter	1	0.3275	0.4484	0.4685	0.5029	0.4579	0.5045	0.5542	0.5357
	2	0.2216	0.317	0.3669	0.3313	0.2672	0.3084	0.3351	0.3239			2	0.2176	0.3383	0.3464	0.3633	0.3172	0.374	0.391	0.3656			2	0.2154	0.3121	0.3295	0.3578	0.2936	0.3297	0.4065	0.3774
	3	0.1388	0.198	0.2429	0.198	0.1485	0.1878	0.2121	0.1971			3	0.1298	0.234	0.2256	0.229	0.2118	0.2445	0.2626	0.2442			3	0.1444	0.2105	0.2316	0.2407	0.2081	0.2158	0.2924	0.2656
	4	0.0766	0.1083	0.1409	0.1047	0.1098	0.1361	0.1474	0.1372			4	0.0817	0.1464	0.134	0.1618	0.1412	0.1731	0.2099	0.1788			4	0.1063	0.1603	0.1727	0.164	0.1484	0.1837	0.2288	0.2021
	5	0.0481	0.0438	0.0652	0.0507	0.0575	0.084	0.0875	0.0779			5	0.0481	0.0773	0.0631	0.0882	0.0805	0.1046	0.1338	0.1117			5	0.0606	0.0984	0.1093	0.0982	0.096	0.1144	0.154	0.1335
Speckle noise	1	0.1371	0.2367	0.2395	0.2224	0.187	0.1951	0.2219	0.2474		Speckle noise	1	0.2205	0.2924	0.2661	0.304	0.2471	0.2863	0.4103	0.3769		Speckle noise	1	0.3075	0.3448	0.3618	0.3662	0.359	0.3981	0.488	0.4662
	2	0.0853	0.168	0.163	0.1505	0.1236	0.1272	0.1478	0.1718			2	0.1757	0.228	0.204	0.2402	0.1826	0.2118	0.3492	0.3088			2	0.2832	0.2972	0.3092	0.3102	0.3107	0.3442	0.4412	0.4252
	3	0.024	0.0587	0.0473	0.046	0.034	0.0332	0.0357	0.0585			3	0.0869	0.1024	0.0948	0.1172	0.0736	0.0869	0.2133	0.1633			3	0.2096	0.1884	0.1938	0.1869	0.1946	0.2207	0.3168	0.3075
	4	0.0111	0.0292	0.0219	0.0211	0.0136	0.0147	0.013	0.0298			4	0.0559	0.0586	0.0609	0.072	0.041	0.0509	0.1552	0.1074			4	0.1698	0.1396	0.1407	0.1355	0.1422	0.1659	0.252	0.2458
	5	0.0041	0.0129	0.0085	0.0092	0.0046	0.0061	0.0045	0.0134			5	0.0321	0.0267	0.0345	0.0377	0.0195	0.0272	0.0976	0.0604			5	0.1256	0.0936	0.0925	0.0881	0.0922	0.1131	0.1854	0.1808
Gaussia noise	1	0.1044	0.193	0.1943	0.1745	0.1363	0.1303	0.152	0.171		Gaussia noise	1	0.1923	0.2502	0.217	0.2589	0.195	0.2096	0.3751	0.321		Gaussia noise	1	0.2996	0.3018	0.3206	0.3249	0.3161	0.3551	0.459	0.4333
	2	0.0408	0.0942	0.0866	0.0865	0.0563	0.0486	0.0653	0.0886			2	0.12	0.1485	0.1192	0.1656	0.1023	0.1065	0.2674	0.2183			2	0.2531	0.2142	0.2267	0.2268	0.2293	0.2572	0.3706	0.3481
	3	0.011	0.0261	0.0217	0.0266	0.0123	0.0106	0.014	0.0299			3	0.0548	0.0588	0.0463	0.0758	0.0346	0.0385	0.1496	0.114			3	0.1844	0.124	0.132	0.1285	0.1399	0.1556	0.2558	0.2438
	4	0.0027	0.0059	0.0048	0.0072	0.0021	0.0026	0.0022	0.0073			4	0.0193	0.0136	0.0139	0.0224	0.0081	0.0123	0.0595	0.0438			4	0.1096	0.0575	0.0609	0.0583	0.0664	0.0785	0.1457	0.141
	5	0.0011	0.0021	0.0013	0.0021	0.001	0.0014	0.001	0.0024			5	0.0045	0.0029	0.0033	0.0036	0.002	0.0034	0.0147	0.0106			5	0.0459	0.0183	0.0217	0.0207	0.0206	0.0263	0.0621	0.0567
Impulse noise	1	0.0601	0.0779	0.1126	0.0866	0.0751	0.073	0.0842	0.1001		Impulse noise	1	0.151	0.1806	0.1693	0.2093	0.1584	0.1986	0.3103	0.2743		Impulse noise	1	0.2735	0.2661	0.2933	0.2827	0.2865	0.3212	0.4189	0.3965
	2	0.0193	0.0306	0.0435	0.042	0.0263	0.0252	0.031	0.0471			2	0.0812	0.0891	0.0887	0.1227	0.081	0.0923	0.216	0.1794			2	0.2156	0.1775	0.1948	0.1833	0.1966	0.2208	0.3215	0.3091
	3	0.0083	0.0151	0.0197	0.0235	0.0093	0.0095	0.0113	0.024			3	0.0478	0.0476	0.0489	0.0716	0.0421	0.0449	0.1525	0.1234			3	0.1747	0.125	0.137	0.1271	0.1424	0.1596	0.2554	0.2457
	4	0.0017	0.004	0.0039	0.0054	0.0014	0.0025	0.0018	0.0061			4	0.0145	0.0093	0.0122	0.0172	0.0069	0.0106	0.056	0.0445			4	0.0978	0.0525	0.0578	0.0568	0.0632	0.074	0.1432	0.1351
	5	0.001	0.0017	0.0014	0.0018	0.001	0.0014	0.001	0.0023			5	0.0043	0.0023	0.0031	0.0029	0.0021	0.0032	0.0155	0.0118			5	0.0441	0.0193	0.0224	0.023	0.022	0.0291	0.0683	0.0618
Shot noise	1	0.0976	0.1836	0.1817	0.1633	0.1321	0.1334	0.1534	0.176		Shot noise	1	0.1889	0.2436	0.2157	0.2529	0.1907	0.2136	0.3686	0.3214		Shot noise	1	0.2964	0.3051	0.323	0.3216	0.3164	0.3564	0.4585	0.4364
	2	0.0375	0.0805	0.0737	0.0719	0.0485	0.0464	0.056	0.08			2	0.1134	0.1373	0.1176	0.1544	0.0955	0.1038	0.2592	0.2054			2	0.2457	0.2161	0.2273	0.2228	0.2291	0.2574	0.3638	0.3474
	3	0.0123	0.0256	0.0221	0.0245	0.0124	0.0123	0.0133	0.0299			3	0.059	0.0594	0.0559	0.0779	0.039	0.0438	0.1643	0.1152			3	0.186	0.1372	0.146	0.1398	0.1487	0.1707	0.2665	0.2566
	4	0.0022	0.0052	0.004	0.0054	0.0018	0.0027	0.002	0.0071			4	0.0191	0.013	0.0163	0.0204	0.0083	0.0122	0.063	0.038			4	0.108	0.0602	0.0634	0.0612	0.0662	0.0781	0.1456	0.1442
	5	0.0012	0.0024	0.0016	0.0024	0.0011	0.0022	0.0012	0.0032			5	0.0083	0.0047	0.0062	0.0068	0.0029	0.0061	0.0277	0.0151			5	0.0663	0.0299	0.032	0.0343	0.0328	0.0413	0.0867	0.0858
Brightness	1	0.3559	0.5671	0.5749	0.5511	0.5047	0.5465	0.5462	0.5673		Brightness	1	0.364	0.5221	0.5329	0.564	0.5152	0.5631	0.5926	0.5807		Brightness	1	0.3363	0.4693	0.4832	0.5237	0.4781	0.5288	0.5726	0.5495
	2	0.3284	0.5371	0.5371	0.512	0.471	0.5073	0.5133	0.5283			2	0.3308	0.4919	0.5023	0.5335	0.4884	0.531	0.5647	0.5494			2	0.3053	0.4408	0.4509	0.493	0.4444	0.4972	0.5456	0.5132
	3	0.2886	0.4913	0.4855	0.4582	0.424	0.4529	0.4634	0.4721			3	0.2846	0.4499	0.4572	0.4837	0.4473	0.4835	0.5226	0.504			3	0.2598	0.3969	0.4053	0.4497	0.3968	0.449	0.5087	0.4594
	4	0.2376	0.4307	0.4151	0.3876	0.3623	0.3828	0.4002	0.3978			4	0.2284	0.3875	0.3989	0.418	0.3908	0.4193	0.4651	0.4415			4	0.2038	0.3398	0.3464	0.3922	0.336	0.3854	0.4542	0.3894
	5	0.1737	0.3545	0.3368	0.3072	0.2922	0.3063	0.3313	0.3151			5	0.1682	0.3176	0.3274	0.3394	0.3238	0.3468	0.3954	0.3689			5	0.1493	0.2737	0.2805	0.3279	0.2661	0.3117	0.3882	0.3136
Fog	1	0.1504	0.399	0.4054	0.3379	0.314	0.3557	0.3596	0.3402		Fog	1	0.173	0.3304	0.3655	0.3848	0.326	0.3719	0.4091	0.3695		Fog	1	0.1242	0.2886	0.2811	0.333	0.2564	0.3175	0.356	0.3162
	2	0.096	0.3265	0.3405	0.2636	0.2469	0.2875	0.2935	0.2604			2	0.1253	0.2603	0.3008	0.3127	0.2585	0.3009	0.3395	0.2902			2	0.0818	0.2261	0.2137	0.2663	0.19	0.246	0.2818	0.2395
	3	0.054	0.2432	0.2665	0.193	0.1823	0.2119	0.2209	0.1814			3	0.0865	0.1903	0.2287	0.2465	0.191	0.2258	0.2653	0.2116			3	0.0504	0.1623	0.1552	0.1994	0.1333	0.1733	0.1976	0.1715
	4	0.0451	0.2086	0.2326	0.1686	0.1612	0.1794	0.1853	0.1564			4	0.0719	0.1628	0.1925	0.217	0.1666	0.1883	0.2324	0.182			4	0.035	0.127	0.1295	0.1619	0.105	0.1351	0.153	0.1382
	5	0.0217	0.1112	0.1323	0.0877	0.0881	0.0912	0.0978	0.0772			5	0.0311	0.0801	0.0994	0.1158	0.0855	0.0957	0.1257	0.0946			5	0.0131	0.0562	0.0595	0.079	0.0455	0.058	0.0704	0.059
Frost	1	0.2374	0.3509	0.3431	0.3278	0.3044	0.3188	0.3426	0.3456		Frost	1	0.2183	0.3312	0.3182	0.3549	0.3279	0.3623	0.4125	0.3933		Frost	1	0.2177	0.2985	0.3186	0.3383	0.3053	0.349	0.4285	0.3706
	2	0.1211	0.1795	0.1675	0.1593	0.1569	0.1597	0.1844	0.1711			2	0.1125	0.1713	0.1656	0.1883	0.1778	0.1971	0.2398	0.2209			2	0.1234	0.1663	0.1813	0.1911	0.1661	0.1993	0.278	0.2215
	3	0.072	0.1086	0.0991	0.0921	0.095	0.0983	0.1154	0.0996			3	0.0666	0.1043	0.1016	0.1153	0.1117	0.1217	0.1559	0.1413			3	0.0793	0.1064	0.1177	0.1228	0.1037	0.1256	0.1924	0.1453
	4	0.065	0.0997	0.0922	0.0842	0.0882	0.0894	0.1072	0.0921			4	0.0606	0.094	0.0926	0.1059	0.1037	0.1139	0.1455	0.1316			4	0.0752	0.0989	0.1084	0.1139	0.0964	0.1154	0.1805	0.1383
	5	0.0451	0.0723	0.0663	0.0603	0.063	0.0658	0.0783	0.0648			5	0.0433	0.0676	0.0663	0.0764	0.0768	0.0839	0.1095	0.0961			5	0.0565	0.0741	0.0804	0.085	0.07	0.0852	0.1397	0.1038
Snow	1	0.1719	0.2651	0.2887	0.2666	0.2234	0.233	0.2653	0.2568		Snow	1	0.1652	0.2891	0.29	0.2908	0.2605	0.2955	0.3329	0.2881		Snow	1	0.1759	0.2525	0.2737	0.2832	0.2396	0.2722	0.3381	0.2971
	2	0.0728	0.089	0.0938	0.0904	0.0899	0.0836	0.0952	0.0816			2	0.0685	0.1244	0.118	0.1153	0.1119	0.1229	0.152	0.1181			2	0.0896	0.1166	0.1282	0.13	0.1106	0.13	0.1794	0.1388
	3	0.0832	0.1215	0.1281	0.1248	0.1158	0.1048	0.1313	0.1082			3	0.0772	0.1545	0.151	0.1443	0.1408	0.147	0.1598	0.1268			3	0.0639	0.1175	0.1339	0.1491	0.1078	0.1269	0.1524	0.1097
	4	0.0562	0.0703	0.0751	0.0744	0.0702	0.0597	0.079	0.0571			4	0.0447	0.0948	0.0906	0.0841	0.0844	0.0858	0.0872	0.0651			4	0.0318	0.0653	0.0723	0.0852	0.0564	0.0656	0.0791	0.0497
	5	0.0444	0.0397	0.0368	0.0453	0.0476	0.0432	0.0549	0.038			5	0.0373	0.065	0.0617	0.0606	0.061	0.0664	0.0824	0.057			5	0.0388	0.0601	0.0699	0.0745	0.0532	0.0635	0.0928	0.0545

## Sheet: Figure 8
Figure 8
	Raw data are stored in 'modelvshuman-raw-data.zip'
